# Supplementary material for: Non-muscle myosin IIC predominantly expressed in the slow-twitch skeletal muscles impedes age-related muscle weakness
Source: PLoS One. 2025 Dec 4;20(12):e0337708. doi: 10.1371/journal.pone.0337708 (PMC12677458; doi:10.1371/journal.pone.0337708)
Supplement: S1 Data — (XLSX) [file pone.0337708.s005.xlsx]

## Sheet: Fig 1
	Fig 1b.					Fig 1c.
	NMIIC/β-actin Fold change (A.U.)					EDL	NMIIA/GAPDH Fold change (A.U.)					NMIIB/GAPDH Fold change (A.U.)					NMIIC/GAPDH Fold change (A.U.)
		Soleus		EDL				Myoblast	Myotube	Myofiber			Myoblast	Myotube	Myofiber			Myoblast	Myotube	Myofiber
		Type I	Type II				#1	1.09289	0.229769	0.242436		#1	0.823439	0.141882	0.0224455		#1	0.728308	0.676959	1.1995
		(CFP+)	(CFP-)	(CFP-)			#2	0.944258	0.232774	0.138973		#2	0.807477	0.0923109	0.0680689		#2	0.956788	0.694225	1.72177
	#1	0.360641	0.519267	0.293536			#3	0.962849	0.271895	0.127135		#3	1.36908	0.191255	0.00965252		#3	1.3149	1.06078	3.97346
	#2	1.63936	0.75325	0.63866
	#3	0.915254	0.925359	0.566479		Soleus	NMIIA/GAPDH Fold change (A.U.)					NMIIB/GAPDH Fold change (A.U.)					NMIIC/GAPDH Fold change (A.U.)
	#4	1.08475	0.730769	0.204965				Myoblast	Myotube	Myofiber			Myoblast	Myotube	Myofiber			Myoblast	Myotube	Myofiber
	#5	1.02028	0.741515	0.25852			#1	1.26848	0.418433	0.272342		#1	1.0558	0.174923	0.111984		#1	1.1545	0.80122	4.42064
	#6	0.979718	0.85215	0.245849			#2	0.894431	0.319991	0.223384		#2	0.928043	0.259211	0.152745		#2	0.855627	1.05289	6.3866
							#3	0.837092	0.569802	0.195422		#3	1.01616	0.307941	0.115572		#3	0.989875	1.41862	8.16986

## Sheet: Fig 2
	Fig 2b.
	Body weight (g)				Muscle weight (mg)
		WT	KO			TA		EDL		GAS		PLA		SOL
	#1	22.5	18.6			WT	KO	WT	KO	WT	KO	WT	KO	WT	KO
	#2	18.2	18.9		#1	36.3	33.4	7.4	8.65	75.2	92.7	9.5	9.7	5.1	8.8
	#3	19	19		#2	34.6	39	5.5	11.15	80.8	92.1	9.4	11.8	5.7	9.4
	#4	19	19.1		#3	34.9	37.7	8.65	8.1	94.9	96.2	11.9	12.3	7.7	9.2
	#5	19.5	17.2		#4	36	40.6	10.85	7.35	104.7	90.3	12.3	10.4	9.8	7.25
	#6	15.9	20.2		#5	40	41	8.7	9.25	90.8	97.5	11.8	10.9	8.7	8.4
	#7	23.8	20.6		#6	37.1	38.9	8.25	8.9	91.8	110.1	5.8	11.6	8.75	7.35
					#7	35.8		9.3		93.3		12.3		7.2
	Fig 2c.
	NMIIA/GAPDH Fold change (A.U.)				NMIIB/GAPDH Fold change (A.U.)				NMIIC/GAPDH Fold change (A.U.)
		WT	KO			WT	KO			WT	KO
	#1	0.715889	2.13815		#1	0.136085	2.73758		#1	1.18664	0.0482938
	#2	1.28411	0.785729		#2	1.86392	0.244052		#2	1.15075	0.0695324
	#3	1.1471	0.863357		#3	0.6238	1.80839		#3	0.662615	0.021441
	#4	0.8529	0.646722		#4	1.3762	0.352832		#4	0.598524	0.161746
									#5	0.605457	0.0166366
									#6	1.79602	0.0142958
									#7	0.932015	0.0141027
									#8	1.06799

## Sheet: Fig 3
	Fig 3b.				Fig 3c.
	Numbers of fibers				WT	Fiber size (μm²)	Ratio of fibers (%)
		WT	KO				#1	#2	#3	#4	#5	#6	#7
	#1	772	643			0-399	0	3.59869	2.06612	2.06718	5.35332	0	0
	#2	559	792			400-799	1.5544	1.30862	0.619835	1.93798	2.24839	4.77816	5.32725
	#3	917	649			800-1199	2.72021	6.32497	10.7438	20.0258	17.5589	23.5495	36.0731
	#4	502	261			1200-1599	8.80829	21.1559	35.3306	36.0465	37.7944	33.7884	35.4642
	#5	399	883			1600-1999	23.8342	31.4068	34.0909	24.677	24.0899	26.2799	17.9604
	#6	484	817			2000-2399	24.7409	21.9193	13.2231	9.56072	9.63597	6.82594	4.2618
	#7	774	750			2400-2799	17.7461	8.61505	3.09917	3.74677	1.82013	3.41297	0.608828
	#8	934	692			2800-3199	10.2332	4.14395	0.619835	1.16279	0.856531	0.341297	0
	Average	667.625	685.875			3200-3599	6.73575	1.19956	0.206612	0.129199	0.214133	0.341297	0
	SD	193.798	178.599			3600-3999	2.59067	0.327154	0	0.387597	0.107066	0.682594	0.304414
	Count	8	8			4000-	1.03627	0	0	0.258398	0.321199	0	0
	S.E.M.	68.518	63.1443			Total (%)	100	100	100	100	100	100	100
					KO	Fiber size (μm²)	Ratio of fibers (%)
							#1	#2	#3	#4	#5	#6	#7	#8
						0-399	0.311042	0	0	1.71359	1.86667	0.722543	0	0
						400-799	2.9549	8.4596	0.770416	1.46879	6.8	1.7341	6.03589	6.56566
						800-1199	18.9736	30.0505	15.4083	19.951	38.2667	39.8844	33.1158	30.5556
						1200-1599	33.2815	34.596	42.681	43.0845	36.9333	35.9827	36.0522	29.2929
						1600-1999	22.395	17.6768	30.5085	24.7246	13.4667	15.3179	14.845	17.6768
						2000-2399	14.93	6.69192	8.62866	7.34394	1.86667	5.78035	8.80914	8.33333
						2400-2799	5.44323	2.14646	2.00308	1.10159	0.266667	0.289017	0.978793	4.0404
						2800-3199	1.24417	0.252525	0	0.611995	0.133333	0.144509	0.163132	1.26263
						3200-3599	0.466563	0.126263	0	0	0.266667	0.144509	0	1.26263
						3600-3999	0	0	0	0	0.133333	0	0	0.505051
						4000-	0	0	0	0	0	0	0	0.505051
						Total (%)	100	100	100	100	100	100	100	100
	Fig 3d.
	Average of fiber size (μm²)				Average of fiber size (μm²)				Average of fiber size (μm²)				Average of fiber size (μm²)
	Average area of all fiber types				Average area of Type I fiber				Average area of Type IIa fiber				Average area of Type IIx fiber
		WT	KO			WT	KO			WT	KO			WT	KO
	#1	1876	1197		#1	2024.36	1439.42		#1	1520.5	891.071		#1	1284	1958
	#2	1432	972		#2	1558.69	1166.21		#2	1392.5	733.859		#2	1336	1162
	#3	1750	1148		#3	1917.57	1205.47		#3	1638.87	1066.38		#3	1484	1220
	#4	1272	1097		#4	1490.96	1166.11		#4	1074.34	812.744		#4	1142	787
	#5	1221	919		#5	1257.89	900.058		#5	1110.12	496.594		#5	969	1047
	#6	1145	1066		#6	1003.58	1174.88		#6	1183.51	928.193		#6	1169	989
	#7	1094	856		#7	959.837	681.104		#7	1177.39	896.541
	#8		934		#8		1083.46		#8		744.557
	Fig 3e.
	Peak force (g / Soleus weight)										Force generation (g×10 sec / Soleus weight)										Integrated the Force generation for 10 min
	WT	Time	#1	#2	#3	#4	#5				WT	Time	#1	#2	#3	#4	#5					WT	KO
		1	2.90843	2.62848	1.29975	1.22281	2.36294					1	25.5403	23.7727	14.916	11.3116	20.9693				#1	134.32	85.3997
		2	2.59392	2.39838	0.965197	1.10397	1.74986					2	21.7297	20.7085	9.81657	9.54825	14.1324				#2	149.604	119.909
		3	2.41017	2.24809	0.720428	0.955445	1.35846					3	17.8905	18.5263	7.51332	7.59028	11.8214				#3	61.1144	161.977
		4	2.15603	2.03638	0.600324	0.831287	1.21576					4	16.0462	16.7593	6.19789	6.61492	10.2896				#4	60.2792	43.6788
		5	1.83016	1.86511	0.506798	0.734173	0.984731					5	12.8714	14.7647	5.04525	5.56016	8.33767				#5	92.3713	77.8599
		6	1.49411	1.69385	0.444436	0.646913	0.768942					6	10.86	13.393	4.2616	4.83255	6.70379				#6		127.221
		7	1.18981	1.52609	0.402322	0.584281	0.638014					7	9.04839	11.9442	3.8674	4.23651	5.74437				#7		94.0924
		8	0.97953	1.35926	0.363953	0.539056	0.57255					8	7.7428	10.8594	3.49164	3.82824	5.16454
		9	0.80809	1.21392	0.339616	0.485468	0.524405					9	6.69443	9.83732	3.15461	3.49696	4.71005
		10	0.698361	1.09663	0.315711	0.463038	0.502237					10	5.89666	9.03822	2.85021	3.2597	4.49822
	KO	Time	#1	#2	#3	#4	#5	#6	#7		KO	Time	#1	#2	#3	#4	#5	#6	#7
		1	2.90843	2.84618	2.56204	1.26212	1.3027	2.70786	2.94095			1	24.0857	25.6501	23.6779	10.4962	11.6312	24.458	23.9726
		2	2.59392	2.384	2.42059	0.937125	1.20567	2.35505	1.85763			2	16.95	19.32	21.5735	7.55882	10.2545	19.8407	15.138
		3	2.41017	1.82325	2.33553	0.740722	1.15904	1.93207	1.35917			3	11.2317	14.425	20.2919	5.54035	9.62132	16.2146	11.3231
		4	2.15603	1.44481	2.18908	0.586693	1.0761	1.65666	1.01981			4	8.00061	12.0219	18.7166	4.7121	8.87904	14.2954	8.88379
		5	1.83016	1.23498	2.03486	0.455649	0.991897	1.38352	0.849266			5	5.92358	10.1505	16.5538	3.68534	7.83214	11.923	7.44943
		6	1.49411	1.11708	1.87635	0.361158	0.904541	1.15818	0.739388			6	4.81889	9.19702	14.9485	3.04764	7.09803	9.98272	6.41371
		7	1.18981	1.0313	1.71462	0.287299	0.790852	0.969639	0.677581			7	4.19371	8.54881	13.2982	2.49629	6.38899	8.81843	5.66249
		8	0.97953	0.911925	1.54382	0.248533	0.728101	0.845589	0.620353			8	3.72494	7.67153	12.0481	2.21844	5.81735	7.78726	5.33117
		9	0.80809	0.781544	1.3686	0.228143	0.645835	0.799687	0.58945			9	3.3691	6.73195	10.7417	2.05216	5.30126	7.14293	5.00965
		10	0.698361	0.691757	1.26478	0.209104	0.600437	0.780394	0.573998			10	3.10142	6.1926	10.1272	1.87151	5.03604	6.75752	4.90843

## Sheet: Fig 4
	Fig 4a.				Fig 4b.				Fig 4c.
	Cell number (A.U.)				Ki67+ cells (%)				Fusion index (%)
		WT	KO			WT	KO			WT	KO
	#1	0.979498	0.942808		#1	31.4346	31.7935		#1	22.9055	24.4631
	#2	0.846391	0.917813		#2	69.6941	67.714		#2	42.2748	54.9947
	#3	1.28251	0.803428		#3	53.205	51.1587		#3	47.648	57.2794
	#4	0.891604	0.913251		#4	28.7594	30.0201		#4	48.7128	51.2449
									#5	58.5687	41.8239
									#6	41.8534	43.2417

## Sheet: Fig 5
	Fig 5a.
	Body weight (g)				Muscle weight (mg)
		WT	KO			TA		EDL		GAS		PLA		SOL
	#1	39.7	32.5			WT	KO	WT	KO	WT	KO	WT	KO	WT	KO
	#2	32	31		#1	57.7	54.1	12.6	12.7	125.8	140.6	16	14.6	9.6	11.1
	#3	41.4	27.5		#2	54.6	50.8	12.6	12.2	135.5	123.9	14.5	13	9.2	15
	#4	33.8	31.8		#3	56	43.2	11	13.7	125.6	117.4	20.7	13.9	12.1	8.8
	#5	38.3	35.7		#4	47.4	51	12	10.7	119	127.9	16.3	14.2	16.8	14.2
	#6		34.7		#5	51.5	47.4	11.8	12	119.2	119	16.6	16.3	12.5	16.8
	#7		41.9		#6		51.5		11.8		119.2		16.6		12.5
					#7		55.5		11.6		135.3		14.5		14.2
	Fig 5c.				Fig 5d.
	Numbers of fibers				WT	Fiber size (μm²)	Ratio of fibers (%)
		WT	KO				#1	#2	#3	#4	#5
	#1	781	790			0-399	0.644468	0.259403	1.8018	1.53649	1.91286
	#2	941	934			400-799	6.33727	4.40986	11.011	6.40205	14.1339
	#3	931	905			800-1199	26.101	16.083	34.2342	25.9923	33.3688
	#4	771	751			1200-1599	34.6939	27.4968	32.2322	30.0896	33.6876
	#5	999	925			1600-1999	19.8711	27.3671	12.6126	23.9437	11.2646
	#6		994			2000-2399	8.59291	13.7484	5.10511	9.21895	3.82572
	#7		740			2400-2799	3.32975	7.00389	2.2022	2.30474	1.38151
						2800-3199	0.429646	2.46433	0.800801	0.256082	0.42508
						3200-3599	0	0.648508	0	0	0
						3600-3999	0	0.518807	0	0.128041	0
						4000-	0	0	0	0.128041	0
						Total (%)	100	100	100	100	100
					KO	Fiber size (μm²)	Ratio of fibers (%)
							#1	#2	#3	#4	#5	#6	#7
						0-399	0.432432	0.804829	1.89189	2.27848	0.963597	0.661521	2.52996
						400-799	4.21622	2.8169	11.7568	10.2532	8.67238	3.30761	13.3156
						800-1199	20.8649	13.9839	27.973	26.2025	30.7281	18.5226	24.3675
						1200-1599	40.1081	20.6237	35.8108	27.0886	36.1884	27.8942	29.9601
						1600-1999	22.3784	26.5594	17.8378	19.1139	17.1306	26.0198	18.3755
						2000-2399	9.08108	19.4165	3.78378	8.60759	5.56745	14.6637	7.85619
						2400-2799	2.48649	10.0604	0.810811	4.43038	0.642398	5.95369	2.79627
						2800-3199	0.432432	3.52113	0.135135	1.39241	0	1.98456	0.798935
						3200-3599	0	1.81087	0	0.506329	0.107066	0.771775	0
						3600-3999	0	0.402414	0	0.126582	0	0	0
						4000-	0	0	0	0	0	0.220507	0
						Total (%)	100	100	100	100	100	100	100
	Fig 5e.
	Average of fiber size (μm²)				Average of fiber size (μm²)				Average of fiber size (μm²)				Average of fiber size (μm²)
	Average area of all fiber types				Average area of Type I fiber				Average area of Type IIa fiber				Average area of Type IIx fiber
		WT	KO			WT	KO			WT	KO			WT	KO
	#1	1490.63	1419.95		#1	1507.07	1380.59		#1	1468.8	1386.08		#1	1653.5	2142.84
	#2	1231.75	1287.46		#2	1163.1	1292.12		#2	1249.88	1280.03		#2	1358.56	1330.49
	#3	1436.58	1641.89		#3	1423.17	1613.4		#3	1448.27	1627.7		#3	1231.78	1959.04
	#4	1671.85	1339.75		#4	1721.15	1368.68		#4	1606.55	1320.84		#4	1819	1440
	#5	1285.12	1471.49		#5	1180.87	1573.13		#5	1323.15	1406.59		#5	1469.57	1502.6
	#6		1802.08		#6		1728.65		#6		1819.65		#6		2070.86
	#7		1288.16		#7		1169.01		#7		1371.11		#7		1210.14
	Fig 5f.
	Peak force (g / Soleus weight)										Force generation (g×10 sec / Soleus weight)										Integrated the Force generation for 10 min
	WT	Time	#1	#2	#3	#4	#5				WT	Time	#1	#2	#3	#4	#5					WT	KO
		1	2.70559	2.35851	2.31417	2.32291	1.869					1	25.4001	20.2883	22.2147	20.5621	16.9542				#1	144.677	70.5808
		2	2.68729	2.22148	2.32054	2.21996	1.7792					2	23.1073	18.7299	21.5047	19.0982	15.8974				#2	117.607	90.2962
		3	2.64715	2.18295	2.29408	2.20691	1.79476					3	23.29	18.0687	21.9224	20.1308	16.6424				#3	145.072	156.031
		4	2.49464	2.05462	2.2235	2.08783	1.73041					4	18.4657	14.9254	19.3256	17.5592	15.1968				#4	151.524	128.994
		5	2.33056	1.95612	2.112	1.99389	1.6791					5	14.6759	12.0372	16.2726	15.8809	14.3708				#5	132.619	120.449
		6	2.11382	1.81942	2.00737	1.87173	1.60949					6	11.3724	9.62877	12.829	13.7798	12.7333				#6		113.804
		7	1.91539	1.71254	1.89317	1.76356	1.57059					7	9.06607	7.62255	10.1488	12.5348	11.7717				#7		118.999
		8	1.7937	1.61872	1.76746	1.63333	1.48689					8	7.48639	6.28554	8.3078	11.2522	10.5882
		9	1.69512	1.54267	1.64861	1.54817	1.44042					9	6.38834	5.36785	6.76986	10.6101	9.65857
		10	1.61292	1.47029	1.54985	1.48531	1.36808					10	5.42504	4.65327	5.77635	10.1159	8.80543
	KO	Time	#1	#2	#3	#4	#5	#6	#7		KO	Time	#1	#2	#3	#4	#5	#6	#7
		1	2.15336	1.5417	2.35188	1.94245	1.88226	1.86294	1.94943			1	18.6184	13.9424	22.1169	17.9788	17.8745	17.5692	17.9026
		2	1.90926	1.5006	2.33016	1.88948	1.76665	1.8527	1.82059			2	13.2658	13.1697	20.5919	16.9572	16.2	17.3809	15.7017
		3	1.66155	1.52423	2.3214	1.87993	1.77018	1.82472	1.77302			3	9.02994	13.6686	21.0044	15.527	16.8598	17.2033	16.2556
		4	1.50937	1.46217	2.25275	1.76835	1.71035	1.75916	1.69452			4	6.68524	11.9451	18.5895	14.9701	15.0971	15.4536	14.0481
		5	1.3908	1.36374	2.11614	1.67523	1.62369	1.64765	1.61047			5	5.06394	10.4722	15.9653	13.746	13.929	13.0676	13.1148
		6	1.23251	1.16256	2.04818	1.54715	1.47896	1.54199	1.49975			6	3.99262	8.0172	14.2201	11.8919	11.7351	10.1391	11.1292
		7	1.11143	1.05693	2.00055	1.46575	1.29399	1.3883	1.40077			7	3.54345	6.45947	12.8549	10.8318	9.37102	7.7662	9.52386
		8	1.0309	0.998775	1.89546	1.30034	1.13003	1.24527	1.28857			8	3.36463	5.27038	11.3504	9.63906	7.60401	6.11275	8.228
		9	0.974525	0.940208	1.76901	1.27472	1.05978	1.15339	1.16335			9	3.44413	4.13754	10.1066	9.0262	6.33757	4.98496	6.96713
		10	0.922872	0.879587	1.6331	1.23891	1.01407	1.08344	1.08527			10	3.57269	3.21364	9.23056	8.4256	5.44132	4.12666	6.12821

## Sheet: Fig 6
	Fig 6a.								Fig 6b.
	COX IV/GAPDH Fold change (A.U.)				Myoglobin/GAPDH Fold change (A.U.)				Longitudinal length of mitochondria (μm)
		WT	KO			WT	KO			WT	KO
	#1	1.61571	0.77539		#1	1.74172	1.23474		#1	8.488	9.11162
	#2	0.70312	0.876568		#2	1.25593	3.99621		#2	9.6884	8.41174
	#3	0.628977	0.424056		#3	0.99269	1.07361		#3	7.94555	11.7149
	#4	1.20337	0.951727		#4	0.540976	0.904911		#4	10.1085	12.2685
	#5	0.848824	1.03741		#5	0.46868	0.779464
	#6		0.668992		#6		0.462309
	#7		0.945942		#7		0.425414

## Sheet: Fig 7
	Fig 7a.				Fig 7b.
	NMIIC/GAPDH Fold change (A.U.)				Soleus weight (mg)
		Young	Aged			Young	Aged
	#1	1.70101	2.53138		#1	8.9	10
	#2	0.505723	2.31263		#2	9.9	9.8
	#3	0.0492944	1.66504		#3	7.5	7.8
	#4	1.74397	0.314753		#4	7.9	9.1
	#5	1.22559	1.59386		#5	10.6	9.7
	#6	1.12003	1.85358		#6	9.5	9.6
	#7	0.716454	2.51869		#7	9	9.1
	#8	0.93793	5.46579		#8	7.7	9.1

## Sheet: S2 Fig
	Count_24hr				RQ _24hr
		WT	KO			WT	KO
	#1	10573.5	12021.5		#1	0.883401	0.911293
	#2	10789.5	13418		#2	0.943377	0.901976
	#3	21674.5	16550.5		#3	0.857049	0.884546
	#4	10599.5	11843		#4	0.91034	0.941858
	#5	11783	19280.5		#5	0.91425	0.883063
	#6	14698	4439.5
	#7	11569	10207.5

## Sheet: S3 Fig
	S3a Fig.						S3b Fig.
	Soleus muscle weight (mg)						Young WT	Fiber size (μm²)	Ratio of fibers (%)
		Young		Aged					#1	#2	#3	#4	#5	#6	#7
		WT	KO	WT	KO			0-399	0	3.59869	2.06612	2.06718	5.35332	0	0
	#1	5.1	8.8	9.6	11.1			400-799	1.5544	1.30862	0.619835	1.93798	2.24839	4.77816	5.32725
	#2	5.7	9.4	9.2	15			800-1199	2.72021	6.32497	10.7438	20.0258	17.5589	23.5495	36.0731
	#3	7.7	9.2	12.1	8.8			1200-1599	8.80829	21.1559	35.3306	36.0465	37.7944	33.7884	35.4642
	#4	9.8	7.25	16.8	14.2			1600-1999	23.8342	31.4068	34.0909	24.677	24.0899	26.2799	17.9604
	#5	8.7	8.4	12.5	16.8			2000-2399	24.7409	21.9193	13.2231	9.56072	9.63597	6.82594	4.2618
	#6	8.75	7.35		12.5			2400-2799	17.7461	8.61505	3.09917	3.74677	1.82013	3.41297	0.608828
	#7	7.2			14.2			2800-3199	10.2332	4.14395	0.619835	1.16279	0.856531	0.341297	0
								3200-3599	6.73575	1.19956	0.206612	0.129199	0.214133	0.341297	0
								3600-3999	2.59067	0.327154	0	0.387597	0.107066	0.682594	0.304414
								4000-	1.03627	0	0	0.258398	0.321199	0	0
								Total (%)	100	100	100	100	100	100	100
							Young KO	Fiber size (μm²)	Ratio of fibers (%)
									#1	#2	#3	#4	#5	#6	#7	#8
								0-399	0.311042	0	0	1.71359	1.86667	0.722543	0	0
								400-799	2.9549	8.4596	0.770416	1.46879	6.8	1.7341	6.03589	6.56566
								800-1199	18.9736	30.0505	15.4083	19.951	38.2667	39.8844	33.1158	30.5556
								1200-1599	33.2815	34.596	42.681	43.0845	36.9333	35.9827	36.0522	29.2929
								1600-1999	22.395	17.6768	30.5085	24.7246	13.4667	15.3179	14.845	17.6768
								2000-2399	14.93	6.69192	8.62866	7.34394	1.86667	5.78035	8.80914	8.33333
								2400-2799	5.44323	2.14646	2.00308	1.10159	0.266667	0.289017	0.978793	4.0404
								2800-3199	1.24417	0.252525	0	0.611995	0.133333	0.144509	0.163132	1.26263
								3200-3599	0.466563	0.126263	0	0	0.266667	0.144509	0	1.26263
								3600-3999	0	0	0	0	0.133333	0	0	0.505051
								4000-	0	0	0	0	0	0	0	0.505051
								Total (%)	100	100	100	100	100	100	100	100
							Aged WT	Fiber size (μm²)	Ratio of fibers (%)
									#1	#2	#3	#4	#5
								0-399	0.644468	0.259403	1.8018	1.53649	1.91286
								400-799	6.33727	4.40986	11.011	6.40205	14.1339
								800-1199	26.101	16.083	34.2342	25.9923	33.3688
								1200-1599	34.6939	27.4968	32.2322	30.0896	33.6876
								1600-1999	19.8711	27.3671	12.6126	23.9437	11.2646
								2000-2399	8.59291	13.7484	5.10511	9.21895	3.82572
								2400-2799	3.32975	7.00389	2.2022	2.30474	1.38151
								2800-3199	0.429646	2.46433	0.800801	0.256082	0.42508
								3200-3599	0	0.648508	0	0	0
								3600-3999	0	0.518807	0	0.128041	0
								4000-	0	0	0	0.128041	0
								Total (%)	100	100	100	100	100
							Aged KO	Fiber size (μm²)	Ratio of fibers (%)
									#1	#2	#3	#4	#5	#6	#7
								0-399	0.432432	0.804829	1.89189	2.27848	0.963597	0.661521	2.52996
								400-799	4.21622	2.8169	11.7568	10.2532	8.67238	3.30761	13.3156
								800-1199	20.8649	13.9839	27.973	26.2025	30.7281	18.5226	24.3675
								1200-1599	40.1081	20.6237	35.8108	27.0886	36.1884	27.8942	29.9601
								1600-1999	22.3784	26.5594	17.8378	19.1139	17.1306	26.0198	18.3755
								2000-2399	9.08108	19.4165	3.78378	8.60759	5.56745	14.6637	7.85619
								2400-2799	2.48649	10.0604	0.810811	4.43038	0.642398	5.95369	2.79627
								2800-3199	0.432432	3.52113	0.135135	1.39241	0	1.98456	0.798935
								3200-3599	0	1.81087	0	0.506329	0.107066	0.771775	0
								3600-3999	0	0.402414	0	0.126582	0	0	0
								4000-	0	0	0	0	0	0.220507	0
								Total (%)	100	100	100	100	100	100	100
